# Supplementary material for: Understanding Host–Pathogen Interactions in Congenital Chagas Disease Through Transcriptomic Approaches
Source: Pathogens. 2025 Jan 22;14(2):106. doi: 10.3390/pathogens14020106 (PMC11858232; doi:10.3390/pathogens14020106)
Supplement: Supplementary file 1 [file pathogens-14-00106-s001.zip]

Archive with 1 entries (1 files):
- pathogens-3403357-supplementary.pdf
